# Supplementary material for: Bufalin targeting CAMKK2 inhibits the occurrence and development of intrahepatic cholangiocarcinoma through Wnt/β-catenin signal pathway
Source: J Transl Med. 2023 Dec 11;21:900. doi: 10.1186/s12967-023-04613-6 (PMC10714474; doi:10.1186/s12967-023-04613-6)
Supplement: Supplementary file 1 — Additional file 1. An animal ethics certificate. [file 12967_2023_4613_MOESM1_ESM.xlsx]

## Sheet: Sheet1
Name	SNR
ABO	8.12904
NPY6R	7.84928
ELL3	7.06592
MCCC1	6.63396
TTLL3	6.22315
RFC2	5.42007
BUB1B	5.25068
SEC13	5.09512
RAB3B	4.84939
AKAP10	4.44248
NXNL1	4.19537
USB1	3.99866
PLGRKT	3.94171
YWHAE	3.89477
MYOZ1	3.85134
TMEM98	3.81295
RITA1	3.67061
ALG9	3.66721
SLC44A4	3.65899
FKBP1B	3.54449
SLC25A31	3.50746
EFHD2	3.32932
DAZ2	3.32857
RTCA	3.22374
CPNE5	3.21327
DDOST	3.15234
SRD5A3	3.1393
ACTB	3.0591
PROM1	3.05862
ABT1	3.05062
DAG1	3.01914
BFAR	3.00926
ZRANB3	3.00752
CDNF	2.95687
RBKS	2.93751
EWSR1	2.93606
CXCL10	2.89474
VPREB3	2.85547
MAGEA9	2.83483
PPAP2B	2.81923
WDYHV1	2.81633
ODAM	2.81195
CBFA2T2	2.80841
GNB2L1	2.79773
TMEM68	2.77432
CCNE2	2.772
CHP1	2.77184
CAPN5	2.76096
ATP6AP2	2.7516
DECR2	2.74653
TIAL1	2.73589
HIST2H2BE	2.72948
MIER1	2.69374
RGR	2.68978
PRRC2B	2.68521
RPS4X	2.67702
TOMM7	2.67667
BAALCOS	2.67168
FIP1L1	2.66265
FAM131B	2.66187
PPAP2C	2.65983
BMPR1A	2.65939
ASCC1	2.65748
VPREB1	2.64347
RPL24	2.61971
DGCR6L	2.57967
TAGLN3	2.57761
PIP4K2C	2.56738
ACOX3	2.56049
FAM131C	2.5589
MAGEC2	2.55467
RFX4	2.54485
FOXF2	2.52985
RPRD1A	2.5294
C1orf94	2.52861
SPAG16	2.52055
SULT1A1	2.51324
ENO2	2.51238
BCKDK	2.51027
FAM3A	2.49088
NDUFS4	2.47013
LTBR	2.46231
HSFY1	2.42594
AHCYL1	2.4168
MKNK1	2.41083
DTNBP1	2.4021
TGIF2	2.37884
MZB1	2.37069
FGFBP1	2.36517
GDPD5	2.36221
TSPAN32	2.36021
MYEOV	2.34712
ARL2	2.34688
IGIP	2.34265
LARP4B	2.3097
NAPSA	2.30575
HSPBAP1	2.30085
ARL4D	2.29508
SNRNP27	2.29338
TAGLN2	2.28993
RCVRN	2.28789
PSMA3	2.28752
TPPP3	2.28703
TCF19	2.28409
CLIC2	2.28354
MPPED2	2.28247
SEC22B	2.28138
GLO1	2.27172
CAMK1	2.26444
TMEM27	2.26106
RABL3	2.24304
ZNF226	2.22934
PTPN11	2.22334
HPCA	2.22093
DERL1	2.21515
RPL36	2.20901
TPM3	2.18836
RAB40B	2.17962
CLASRP	2.17027
C9orf9	2.1692
SOCS5	2.16837
SSBP2	2.1564
CDC37L1	2.15385
MMP10	2.14797
MAGEA9	2.14634
PSPC1	2.14495
PRELID2	2.14463
FAS	2.14369
ANXA2	2.12966
ZNF548	2.12931
PSG4	2.12771
PPP2R4	2.12333
EIF3E	2.12144
PSMD9	2.11292
LCP2	2.10203
TGM1	2.09273
MLLT11	2.0895
SH3YL1	2.08701
PKM	2.0848
CCND1	2.08419
PYHIN1	2.08281
PTPN6	2.08199
APOA1	2.08018
B4GALT7	2.07658
SDR42E1	2.07378
ZSCAN9	2.06897
AGK	2.06786
PDGFD	2.06715
MPP1	2.06605
CEBPZ	2.06564
COX11	2.06483
NME2	2.06376
ZNF557	2.06202
BOLL	2.05897
HOXB1	2.0574
AK1	2.05409
ATP6V1E1	2.05357
PTPRR	2.05241
RAB14	2.04467
ZCCHC7	2.0388
NCK2	2.03797
ARIH2	2.03568
FBXL13	2.03073
HDDC2	2.02473
CLCN2	2.01521
CKS2	2.01051
ARF6	2.00891
ARAF	2.00388
SH3BGRL3	2.00345
C5AR1	2.00012
PTPLA	2
ADD1	1.99655
SPTB	1.99291
STRADB	1.98739
IRF1	1.98233
YIPF3	1.97674
NDUFV1	1.9755
TRA	1.97284
FRMPD2	1.96894
LOR	1.96528
PPP1R14A	1.96211
WRAP53	1.9592
ZFP36L1	1.95751
CMSS1	1.95442
PSMA3	1.95194
MFSD9	1.95127
PAFAH2	1.94718
VSIG4	1.94339
CHI3L1	1.93873
FARS2	1.93574
PPP1R8	1.93125
NXPH3	1.93067
SAA4	1.93058
CIRBP	1.92774
URM1	1.92763
METTL17	1.92407
MAGEA1	1.92255
DCAF6	1.9223
KLF7	1.9221
HPS1	1.92184
CD320	1.92086
PSAP	1.91812
BIN3-IT1	1.91545
S1PR1	1.90732
FAM131B	1.90446
LIMK2	1.90434
GZMH	1.9031
PPM1K	1.90268
RAB9A	1.90122
MRS2	1.89994
RABGEF1	1.89993
VNN1	1.89762
IGHG1	1.89677
PARP11	1.8913
BBS10	1.8905
GPR85	1.88768
GINM1	1.8819
PECR	1.8816
DNAJB8	1.88098
SEC13	1.87911
ARL6IP1	1.87857
FAIM	1.8771
CA8	1.87655
UHRF1BP1L	1.8761
RPS6KL1	1.8739
TMBIM1	1.87308
WBP2NL	1.87306
TUBA1B	1.8718
AKAP8L	1.87089
DNAAF2	1.86974
RBM38	1.86544
HAX1	1.86533
TRIM9	1.86521
ZNF174	1.86328
PDZD7	1.86293
PTPRA	1.86084
NMT1	1.86007
TMEM30A	1.85777
FBXO6	1.85713
FAM192A	1.85635
ZBTB3	1.85507
SS18L1	1.85405
RPL8	1.85247
FABP5	1.85233
TWSG1	1.85167
BNIP2	1.84952
TNFAIP8	1.84828
SLAMF1	1.84605
DIRAS2	1.84324
APEX1	1.84067
ZNF671	1.84024
RAB3IL1	1.83594
KRTAP19-3	1.83553
PRPSAP1	1.83474
PSMB4	1.83396
FGGY	1.83308
PLXNA4	1.83166
SLC39A8	1.83095
HNF1B	1.83073
STXBP6	1.82995
ENO3	1.82838
WDR55	1.82463
ZNF26	1.82358
MCTS1	1.82064
MATK	1.81818
MAPK3	1.81222
MEIS3	1.81177
CAPRIN2	1.80985
MITD1	1.80941
PPP1CC	1.8085
DAP3	1.80849
AMBN	1.8015
CAMKK2	1.80147
GMPR2	1.80035
